# Supplementary material for: Uncovering and Testing the Fuzzy Clusters Based on Lumped Markov Chain in Complex Network
Source: PLoS One. 2013 Dec 31;8(12):e82964. doi: 10.1371/journal.pone.0082964 (PMC3877001; doi:10.1371/journal.pone.0082964)
Supplement: Text S1 — The ad hoc network is a benchmark problem used in many papers [8] , [9] , [12] , [16] . It has a known partition and is constructed as follows. Suppose we choose N = 128 nodes, split them into 4 clusters with 32 nodes each. (TXT) [file pone.0082964.s001.txt]

1	5
1	19
1	36
1	41
1	43
1	48
1	51
1	70
1	72
1	74
1	91
1	95
1	102
1	107
1	109
1	122
2	18
2	25
2	29
2	35
2	49
2	50
2	53
2	62
2	63
2	75
2	77
2	85
2	98
2	115
2	116
2	123
3	7
3	10
3	18
3	25
3	28
3	53
3	59
3	63
3	75
3	79
3	84
3	85
3	86
3	92
3	96
3	111
4	9
4	18
4	23
4	28
4	40
4	47
4	51
4	55
4	56
4	60
4	81
4	90
4	91
4	104
4	117
4	126
5	1
5	19
5	22
5	30
5	33
5	38
5	45
5	48
5	51
5	60
5	78
5	91
5	95
5	102
5	114
5	117
6	9
6	16
6	23
6	28
6	40
6	44
6	55
6	81
6	83
6	103
6	104
6	107
6	108
6	117
6	122
6	128
7	3
7	9
7	25
7	28
7	29
7	34
7	37
7	39
7	50
7	75
7	87
7	92
7	96
7	98
7	103
7	128
8	10
8	13
8	18
8	20
8	29
8	63
8	66
8	82
8	84
8	85
8	86
8	96
8	101
8	102
8	116
8	128
9	4
9	6
9	7
9	28
9	31
9	32
9	47
9	60
9	64
9	88
9	89
9	105
9	108
9	110
9	117
9	121
10	3
10	8
10	18
10	23
10	37
10	46
10	50
10	53
10	56
10	82
10	84
10	85
10	86
10	87
10	105
10	116
11	15
11	16
11	19
11	26
11	27
11	38
11	39
11	41
11	51
11	68
11	74
11	80
11	93
11	95
11	102
11	107
12	15
12	26
12	41
12	42
12	48
12	51
12	70
12	74
12	79
12	107
12	109
12	111
12	114
12	119
12	125
12	126
13	8
13	15
13	18
13	29
13	48
13	50
13	53
13	58
13	73
13	85
13	92
13	96
13	115
13	116
13	123
13	128
14	17
14	22
14	27
14	45
14	48
14	70
14	74
14	83
14	91
14	95
14	107
14	109
14	111
14	114
14	119
14	122
15	11
15	12
15	13
15	22
15	23
15	26
15	27
15	33
15	41
15	47
15	51
15	68
15	70
15	107
15	114
15	119
16	6
16	11
16	35
16	54
16	57
16	67
16	71
16	93
16	97
16	101
16	105
16	106
16	108
16	113
16	124
16	125
17	14
17	19
17	21
17	32
17	49
17	52
17	61
17	67
17	71
17	78
17	94
17	101
17	106
17	118
17	124
17	127
18	2
18	3
18	4
18	8
18	10
18	13
18	20
18	25
18	28
18	34
18	46
18	57
18	82
18	86
18	98
18	115
19	1
19	5
19	11
19	17
19	33
19	38
19	42
19	66
19	70
19	72
19	90
19	95
19	101
19	102
19	111
19	119
20	8
20	18
20	25
20	37
20	39
20	49
20	53
20	59
20	63
20	75
20	76
20	83
20	94
20	98
20	115
20	123
21	17
21	32
21	49
21	54
21	61
21	65
21	71
21	92
21	93
21	94
21	105
21	106
21	112
21	118
21	123
21	124
22	5
22	14
22	15
22	26
22	38
22	41
22	51
22	62
22	68
22	69
22	70
22	74
22	95
22	102
22	111
22	116
23	4
23	6
23	10
23	15
23	31
23	40
23	41
23	47
23	55
23	56
23	81
23	83
23	100
23	103
23	121
23	126
24	32
24	35
24	52
24	53
24	69
24	76
24	78
24	83
24	93
24	99
24	100
24	101
24	105
24	112
24	113
24	125
25	2
25	3
25	7
25	18
25	20
25	29
25	46
25	49
25	50
25	59
25	74
25	110
25	113
25	115
25	119
25	128
26	11
26	12
26	15
26	22
26	27
26	33
26	51
26	66
26	68
26	74
26	107
26	111
26	114
26	115
26	124
26	127
27	11
27	14
27	15
27	26
27	30
27	38
27	42
27	48
27	51
27	60
27	66
27	80
27	82
27	99
27	109
27	119
28	3
28	4
28	6
28	7
28	9
28	18
28	40
28	60
28	62
28	73
28	83
28	88
28	104
28	108
28	110
28	122
29	2
29	7
29	8
29	13
29	25
29	33
29	37
29	41
29	50
29	53
29	63
29	84
29	98
29	116
29	126
29	128
30	5
30	27
30	33
30	41
30	68
30	70
30	71
30	72
30	80
30	89
30	91
30	102
30	109
30	111
30	112
30	128
31	9
31	23
31	36
31	40
31	47
31	54
31	56
31	64
31	68
31	73
31	83
31	90
31	95
31	100
31	103
31	126
32	9
32	17
32	21
32	24
32	39
32	43
32	52
32	54
32	67
32	69
32	71
32	78
32	93
32	104
32	105
32	127
33	5
33	15
33	19
33	26
33	29
33	30
33	48
33	51
33	66
33	70
33	74
33	75
33	84
33	91
33	107
33	109
34	7
34	18
34	38
34	46
34	53
34	59
34	74
34	75
34	80
34	82
34	84
34	86
34	87
34	96
34	116
34	123
35	2
35	16
35	24
35	43
35	48
35	52
35	54
35	58
35	61
35	69
35	93
35	94
35	97
35	99
35	100
35	112
36	1
36	31
36	44
36	60
36	62
36	64
36	73
36	77
36	81
36	88
36	89
36	90
36	96
36	97
36	103
36	110
37	7
37	10
37	20
37	29
37	39
37	43
37	45
37	49
37	59
37	86
37	87
37	91
37	115
37	116
37	123
37	128
38	5
38	11
38	19
38	22
38	27
38	34
38	41
38	42
38	45
38	48
38	66
38	68
38	72
38	79
38	85
38	95
39	7
39	11
39	20
39	32
39	37
39	46
39	49
39	53
39	59
39	63
39	72
39	75
39	82
39	84
39	86
39	92
40	4
40	6
40	23
40	28
40	31
40	57
40	79
40	88
40	89
40	93
40	100
40	103
40	108
40	110
40	114
40	126
41	1
41	11
41	12
41	15
41	22
41	23
41	29
41	30
41	38
41	42
41	52
41	66
41	72
41	74
41	80
41	109
42	12
42	19
42	27
42	38
42	41
42	66
42	68
42	71
42	74
42	88
42	91
42	107
42	111
42	112
42	114
42	119
43	1
43	32
43	35
43	37
43	67
43	69
43	76
43	78
43	94
43	99
43	106
43	107
43	113
43	120
43	124
43	127
44	6
44	36
44	47
44	50
44	53
44	56
44	60
44	62
44	73
44	77
44	88
44	100
44	104
44	108
44	120
44	122
45	5
45	14
45	37
45	38
45	53
45	66
45	72
45	80
45	89
45	95
45	102
45	107
45	111
45	114
45	119
45	120
46	10
46	18
46	25
46	34
46	39
46	49
46	59
46	63
46	75
46	84
46	87
46	98
46	108
46	116
46	123
46	124
47	4
47	9
47	15
47	23
47	31
47	44
47	55
47	56
47	62
47	64
47	66
47	72
47	81
47	100
47	104
47	108
48	1
48	5
48	12
48	13
48	14
48	27
48	33
48	35
48	38
48	51
48	68
48	72
48	76
48	87
48	91
48	114
49	2
49	17
49	20
49	21
49	25
49	37
49	39
49	46
49	84
49	85
49	92
49	96
49	98
49	118
49	123
49	128
50	2
50	7
50	10
50	13
50	25
50	29
50	44
50	59
50	60
50	66
50	85
50	92
50	96
50	98
50	123
50	128
51	1
51	4
51	5
51	11
51	12
51	15
51	22
51	26
51	27
51	33
51	48
51	68
51	91
51	105
51	111
51	115
52	17
52	24
52	32
52	35
52	41
52	61
52	65
52	67
52	76
52	87
52	99
52	105
52	114
52	124
52	125
52	127
53	2
53	3
53	10
53	13
53	20
53	24
53	29
53	34
53	39
53	44
53	45
53	59
53	82
53	85
53	86
53	87
54	16
54	21
54	31
54	32
54	35
54	57
54	61
54	70
54	71
54	91
54	94
54	99
54	105
54	106
54	113
54	120
55	4
55	6
55	23
55	47
55	56
55	59
55	62
55	63
55	70
55	79
55	83
55	88
55	89
55	110
55	117
55	126
56	4
56	10
56	23
56	31
56	44
56	47
56	55
56	64
56	75
56	81
56	82
56	103
56	108
56	121
56	124
56	126
57	16
57	18
57	40
57	54
57	61
57	65
57	71
57	76
57	97
57	98
57	101
57	105
57	118
57	120
57	124
57	125
58	13
58	35
58	59
58	67
58	71
58	78
58	90
58	93
58	97
58	99
58	101
58	113
58	118
58	120
58	125
58	127
59	3
59	20
59	25
59	34
59	37
59	39
59	46
59	50
59	53
59	55
59	58
59	84
59	87
59	96
59	111
59	115
60	4
60	5
60	9
60	27
60	28
60	36
60	44
60	50
60	64
60	73
60	79
60	83
60	103
60	110
60	117
60	121
61	17
61	21
61	35
61	52
61	54
61	57
61	63
61	69
61	76
61	78
61	92
61	93
61	94
61	112
61	113
61	115
62	2
62	22
62	28
62	36
62	44
62	47
62	55
62	64
62	68
62	73
62	77
62	88
62	89
62	90
62	100
62	126
63	2
63	3
63	8
63	20
63	29
63	39
63	46
63	55
63	61
63	67
63	81
63	82
63	85
63	87
63	92
63	128
64	9
64	31
64	36
64	47
64	56
64	60
64	62
64	83
64	88
64	89
64	100
64	106
64	107
64	110
64	113
64	117
65	21
65	52
65	57
65	67
65	69
65	71
65	73
65	94
65	99
65	101
65	102
65	106
65	113
65	120
65	125
65	128
66	8
66	19
66	26
66	27
66	33
66	38
66	41
66	42
66	45
66	47
66	50
66	70
66	72
66	107
66	114
66	119
67	16
67	17
67	32
67	43
67	52
67	58
67	63
67	65
67	68
67	97
67	100
67	106
67	112
67	119
67	120
67	127
68	11
68	15
68	22
68	26
68	30
68	31
68	38
68	42
68	48
68	51
68	62
68	67
68	80
68	95
68	109
68	111
69	22
69	24
69	32
69	35
69	43
69	61
69	65
69	77
69	81
69	93
69	97
69	99
69	101
69	104
69	112
69	113
70	1
70	12
70	14
70	15
70	19
70	22
70	30
70	33
70	54
70	55
70	66
70	80
70	94
70	95
70	102
70	109
71	16
71	17
71	21
71	30
71	32
71	42
71	54
71	57
71	58
71	65
71	76
71	79
71	84
71	97
71	120
71	124
72	1
72	19
72	30
72	38
72	39
72	41
72	45
72	47
72	48
72	66
72	74
72	80
72	90
72	95
72	109
72	111
73	13
73	28
73	31
73	36
73	44
73	60
73	62
73	65
73	74
73	77
73	79
73	90
73	92
73	103
73	121
73	122
74	1
74	11
74	12
74	14
74	22
74	25
74	26
74	33
74	34
74	41
74	42
74	72
74	73
74	91
74	102
74	107
75	2
75	3
75	7
75	20
75	33
75	34
75	39
75	46
75	56
75	82
75	84
75	85
75	86
75	92
75	120
75	128
76	20
76	24
76	43
76	48
76	52
76	57
76	61
76	71
76	78
76	94
76	105
76	106
76	109
76	112
76	118
76	127
77	2
77	36
77	44
77	62
77	69
77	73
77	81
77	89
77	90
77	95
77	103
77	104
77	108
77	117
77	121
77	126
78	5
78	17
78	24
78	32
78	43
78	58
78	61
78	76
78	86
78	93
78	94
78	95
78	99
78	101
78	124
78	125
79	3
79	12
79	38
79	40
79	55
79	60
79	71
79	73
79	83
79	89
79	90
79	103
79	108
79	110
79	117
79	126
80	11
80	27
80	30
80	34
80	41
80	45
80	68
80	70
80	72
80	91
80	95
80	97
80	109
80	117
80	119
80	121
81	4
81	6
81	23
81	36
81	47
81	56
81	63
81	69
81	77
81	85
81	88
81	89
81	108
81	110
81	117
81	126
82	8
82	10
82	18
82	27
82	34
82	39
82	53
82	56
82	63
82	75
82	85
82	92
82	96
82	116
82	118
82	123
83	6
83	14
83	20
83	23
83	24
83	28
83	31
83	55
83	60
83	64
83	79
83	90
83	103
83	110
83	121
83	122
84	3
84	8
84	10
84	29
84	33
84	34
84	39
84	46
84	49
84	59
84	71
84	75
84	87
84	96
84	117
84	123
85	2
85	3
85	8
85	10
85	13
85	38
85	49
85	50
85	53
85	63
85	75
85	81
85	82
85	116
85	121
85	123
86	3
86	8
86	10
86	18
86	34
86	37
86	39
86	53
86	75
86	78
86	98
86	106
86	115
86	116
86	125
86	128
87	7
87	10
87	34
87	37
87	46
87	48
87	52
87	53
87	59
87	63
87	84
87	88
87	98
87	115
87	127
87	128
88	9
88	28
88	36
88	40
88	42
88	44
88	55
88	62
88	64
88	81
88	87
88	90
88	98
88	100
88	122
88	126
89	9
89	30
89	36
89	40
89	45
89	55
89	62
89	64
89	77
89	79
89	81
89	100
89	104
89	111
89	117
89	122
90	4
90	19
90	31
90	36
90	58
90	62
90	72
90	73
90	77
90	79
90	83
90	88
90	100
90	104
90	117
90	122
91	1
91	4
91	5
91	14
91	30
91	33
91	37
91	42
91	48
91	51
91	54
91	74
91	80
91	92
91	102
91	107
92	3
92	7
92	13
92	21
92	39
92	49
92	50
92	61
92	63
92	73
92	75
92	82
92	91
92	98
92	123
92	128
93	11
93	16
93	21
93	24
93	32
93	35
93	40
93	58
93	61
93	69
93	78
93	101
93	105
93	115
93	124
93	127
94	17
94	20
94	21
94	35
94	43
94	54
94	61
94	65
94	70
94	76
94	78
94	103
94	105
94	112
94	118
94	127
95	1
95	5
95	11
95	14
95	19
95	22
95	31
95	38
95	45
95	68
95	70
95	72
95	77
95	78
95	80
95	109
96	3
96	7
96	8
96	13
96	34
96	36
96	49
96	50
96	59
96	82
96	84
96	97
96	98
96	115
96	116
96	122
97	16
97	35
97	36
97	57
97	58
97	67
97	69
97	71
97	80
97	96
97	101
97	112
97	113
97	120
97	125
97	127
98	2
98	7
98	18
98	20
98	29
98	46
98	49
98	50
98	57
98	86
98	87
98	88
98	92
98	96
98	115
98	125
99	24
99	27
99	35
99	43
99	52
99	54
99	58
99	65
99	69
99	78
99	105
99	113
99	114
99	116
99	118
99	120
100	23
100	24
100	31
100	35
100	40
100	44
100	47
100	62
100	64
100	67
100	88
100	89
100	90
100	104
100	117
100	121
101	8
101	16
101	17
101	19
101	24
101	57
101	58
101	65
101	69
101	78
101	93
101	97
101	104
101	106
101	118
101	124
102	1
102	5
102	8
102	11
102	19
102	22
102	30
102	45
102	65
102	70
102	74
102	91
102	110
102	114
102	119
102	127
103	6
103	7
103	23
103	31
103	36
103	40
103	56
103	60
103	73
103	77
103	79
103	83
103	94
103	109
103	122
103	126
104	4
104	6
104	28
104	32
104	44
104	47
104	69
104	77
104	89
104	90
104	100
104	101
104	117
104	121
104	122
104	127
105	9
105	10
105	16
105	21
105	24
105	32
105	51
105	52
105	54
105	57
105	76
105	93
105	94
105	99
105	112
105	118
106	16
106	17
106	21
106	43
106	54
106	64
106	65
106	67
106	76
106	86
106	101
106	112
106	113
106	116
106	124
106	125
107	1
107	6
107	11
107	12
107	14
107	15
107	26
107	33
107	42
107	43
107	45
107	64
107	66
107	74
107	91
107	111
108	6
108	9
108	16
108	28
108	40
108	44
108	46
108	47
108	56
108	77
108	79
108	81
108	110
108	121
108	122
108	123
109	1
109	12
109	14
109	27
109	30
109	33
109	41
109	68
109	70
109	72
109	76
109	80
109	95
109	103
109	119
109	121
110	9
110	25
110	28
110	36
110	40
110	55
110	60
110	64
110	79
110	81
110	83
110	102
110	108
110	121
110	122
110	123
111	3
111	12
111	14
111	19
111	22
111	26
111	30
111	42
111	45
111	51
111	59
111	68
111	72
111	89
111	107
111	114
112	21
112	24
112	30
112	35
112	42
112	61
112	67
112	69
112	76
112	94
112	97
112	105
112	106
112	118
112	126
112	127
113	16
113	24
113	25
113	43
113	54
113	58
113	61
113	64
113	65
113	69
113	97
113	99
113	106
113	114
113	120
113	125
114	5
114	12
114	14
114	15
114	26
114	40
114	42
114	45
114	48
114	52
114	66
114	99
114	102
114	111
114	113
114	119
115	2
115	13
115	18
115	20
115	25
115	26
115	37
115	51
115	59
115	61
115	86
115	87
115	93
115	96
115	98
115	123
116	2
116	8
116	10
116	13
116	22
116	29
116	34
116	37
116	46
116	82
116	85
116	86
116	96
116	99
116	106
116	119
117	4
117	5
117	6
117	9
117	55
117	60
117	64
117	77
117	79
117	80
117	81
117	84
117	89
117	90
117	100
117	104
118	17
118	21
118	49
118	57
118	58
118	76
118	82
118	94
118	99
118	101
118	105
118	112
118	119
118	120
118	124
118	125
119	12
119	14
119	15
119	19
119	25
119	27
119	42
119	45
119	66
119	67
119	80
119	102
119	109
119	114
119	116
119	118
120	43
120	44
120	45
120	54
120	57
120	58
120	65
120	67
120	71
120	75
120	97
120	99
120	113
120	118
120	124
120	125
121	9
121	23
121	56
121	60
121	73
121	77
121	80
121	83
121	85
121	100
121	104
121	108
121	109
121	110
121	122
121	126
122	1
122	6
122	14
122	28
122	44
122	73
122	83
122	88
122	89
122	90
122	96
122	103
122	104
122	108
122	110
122	121
123	2
123	13
123	20
123	21
123	34
123	37
123	46
123	49
123	50
123	82
123	84
123	85
123	92
123	108
123	110
123	115
124	16
124	17
124	21
124	26
124	43
124	46
124	52
124	56
124	57
124	71
124	78
124	93
124	101
124	106
124	118
124	120
125	12
125	16
125	24
125	52
125	57
125	58
125	65
125	78
125	86
125	97
125	98
125	106
125	113
125	118
125	120
125	127
[truncated: 48 more rows]
