# Supplementary material for: Uncovering and Testing the Fuzzy Clusters Based on Lumped Markov Chain in Complex Network
Source: PLoS One. 2013 Dec 31;8(12):e82964. doi: 10.1371/journal.pone.0082964 (PMC3877001; doi:10.1371/journal.pone.0082964)
Supplement: Text S2 — The file karate.txt contains the network of friendships between the 34 members of a karate club at a US university, as described by Wayne Zachary in 1977. If you use these data in your work, please cite W. W. Zachary, An information flow model for conflict and fission in small groups, Journal of Anthropological Research 33, 452–473 (1977). (TXT) [file pone.0082964.s002.txt]

[
  node
  [
    id 1
  ]
  node
  [
    id 2
  ]
  node
  [
    id 3
  ]
  node
  [
    id 4
  ]
  node
  [
    id 5
  ]
  node
  [
    id 6
  ]
  node
  [
    id 7
  ]
  node
  [
    id 8
  ]
  node
  [
    id 9
  ]
  node
  [
    id 10
  ]
  node
  [
    id 11
  ]
  node
  [
    id 12
  ]
  node
  [
    id 13
  ]
  node
  [
    id 14
  ]
  node
  [
    id 15
  ]
  node
  [
    id 16
  ]
  node
  [
    id 17
  ]
  node
  [
    id 18
  ]
  node
  [
    id 19
  ]
  node
  [
    id 20
  ]
  node
  [
    id 21
  ]
  node
  [
    id 22
  ]
  node
  [
    id 23
  ]
  node
  [
    id 24
  ]
  node
  [
    id 25
  ]
  node
  [
    id 26
  ]
  node
  [
    id 27
  ]
  node
  [
    id 28
  ]
  node
  [
    id 29
  ]
  node
  [
    id 30
  ]
  node
  [
    id 31
  ]
  node
  [
    id 32
  ]
  node
  [
    id 33
  ]
  node
  [
    id 34
  ]
  edge
  [
    source 2
    target 1
  ]
  edge
  [
    source 3
    target 1
  ]
  edge
  [
    source 3
    target 2
  ]
  edge
  [
    source 4
    target 1
  ]
  edge
  [
    source 4
    target 2
  ]
  edge
  [
    source 4
    target 3
  ]
  edge
  [
    source 5
    target 1
  ]
  edge
  [
    source 6
    target 1
  ]
  edge
  [
    source 7
    target 1
  ]
  edge
  [
    source 7
    target 5
  ]
  edge
  [
    source 7
    target 6
  ]
  edge
  [
    source 8
    target 1
  ]
  edge
  [
    source 8
    target 2
  ]
  edge
  [
    source 8
    target 3
  ]
  edge
  [
    source 8
    target 4
  ]
  edge
  [
    source 9
    target 1
  ]
  edge
  [
    source 9
    target 3
  ]
  edge
  [
    source 10
    target 3
  ]
  edge
  [
    source 11
    target 1
  ]
  edge
  [
    source 11
    target 5
  ]
  edge
  [
    source 11
    target 6
  ]
  edge
  [
    source 12
    target 1
  ]
  edge
  [
    source 13
    target 1
  ]
  edge
  [
    source 13
    target 4
  ]
  edge
  [
    source 14
    target 1
  ]
  edge
  [
    source 14
    target 2
  ]
  edge
  [
    source 14
    target 3
  ]
  edge
  [
    source 14
    target 4
  ]
  edge
  [
    source 17
    target 6
  ]
  edge
  [
    source 17
    target 7
  ]
  edge
  [
    source 18
    target 1
  ]
  edge
  [
    source 18
    target 2
  ]
  edge
  [
    source 20
    target 1
  ]
  edge
  [
    source 20
    target 2
  ]
  edge
  [
    source 22
    target 1
  ]
  edge
  [
    source 22
    target 2
  ]
  edge
  [
    source 26
    target 24
  ]
  edge
  [
    source 26
    target 25
  ]
  edge
  [
    source 28
    target 3
  ]
  edge
  [
    source 28
    target 24
  ]
  edge
  [
    source 28
    target 25
  ]
  edge
  [
    source 29
    target 3
  ]
  edge
  [
    source 30
    target 24
  ]
  edge
  [
    source 30
    target 27
  ]
  edge
  [
    source 31
    target 2
  ]
  edge
  [
    source 31
    target 9
  ]
  edge
  [
    source 32
    target 1
  ]
  edge
  [
    source 32
    target 25
  ]
  edge
  [
    source 32
    target 26
  ]
  edge
  [
    source 32
    target 29
  ]
  edge
  [
    source 33
    target 3
  ]
  edge
  [
    source 33
    target 9
  ]
  edge
  [
    source 33
    target 15
  ]
  edge
  [
    source 33
    target 16
  ]
  edge
  [
    source 33
    target 19
  ]
  edge
  [
    source 33
    target 21
  ]
  edge
  [
    source 33
    target 23
  ]
  edge
  [
    source 33
    target 24
  ]
  edge
  [
    source 33
    target 30
  ]
  edge
  [
    source 33
    target 31
  ]
  edge
  [
    source 33
    target 32
  ]
  edge
  [
    source 34
    target 9
  ]
  edge
  [
    source 34
    target 10
  ]
  edge
  [
    source 34
    target 14
  ]
  edge
  [
    source 34
    target 15
  ]
  edge
  [
    source 34
    target 16
  ]
  edge
  [
    source 34
    target 19
  ]
  edge
  [
    source 34
    target 20
  ]
  edge
  [
    source 34
    target 21
  ]
  edge
  [
    source 34
    target 23
  ]
  edge
  [
    source 34
    target 24
  ]
  edge
  [
    source 34
    target 27
  ]
  edge
  [
    source 34
    target 28
  ]
  edge
  [
    source 34
    target 29
  ]
  edge
  [
    source 34
    target 30
  ]
  edge
  [
    source 34
    target 31
  ]
  edge
  [
    source 34
    target 32
  ]
  edge
  [
    source 34
    target 33
  ]
]
